# Supplementary material for: Transcriptional study of appetite regulating genes in the brain of zebrafish (Danio rerio) with impaired leptin signalling
Source: Sci Rep. 2019 Dec 27;9:20166. doi: 10.1038/s41598-019-56779-z (PMC6934527; doi:10.1038/s41598-019-56779-z)
Supplement: Supplementary file 1 — Supplementary Information. [file 41598_2019_56779_MOESM1_ESM.xlsx]

## Sheet: Primers & efficiencies
	qPCR Primer sequences and information about candidate reference genes.
	Symbol	Gene Description	Primer Sequence (5’- 3’)	Product Size (bp)	Efficiency (E %)	R2 *	Melting Temperature (°C)	Accession ID
	actb2	Actin Beta 2	F_CCCAAACCCAAGTTCAGCCATG	163	106.4	0.998	85.43 ± 0.02	NM_181601
			R_TCCCATACCAACCATGACACCC
	b2m	Beta-2-Microglobulin	F_AAGGATTGTCTGCTTGGCTCTCTC	125	103.9	0.999	80.96 ± 0.03	NM_131163
			R_ACACATGAACTTTCGGAGTGGAGACT
	elf1a	Elongation Factor 1 Alpha	F_AGGCTGACTGTGCTGTGCTGA	108	101.5	0.999	85.20 ± 0.03	BC064291
			R_CCAGGGTGAAAGCCAGGAGG
	g6pb	Glucose-6-Phosphate Dehydrogenase beta	F_CCTGCTTCCACCAGCTCTGA	138	102.7	0.996	84.02 ± 0.20	XM_005162010
			R_CCCCAGTTTTGCCTCCCC
	rpl13a	Ribosomal Protein L13a	F_TCTGGAGGACTGTAAGAGGTATGCT	149	104.3	0.997	84.10 ± 0.25	NM_212784
			R_CAGACGCACAATCTTGAGAGCAG
	rplp0	Ribosomal Protein, Large, P0	F_GATACAAGAGGGTCCTGGCTGT	115	104.8	0.995	84.92 ± 0.02	NM_131580
			R_GCAACAGGGGCTGCAACAG
	tmem50a	Transmembrane Protein 50A	F_TCTCCAGTTACTGCGAAGCACTAG	86	97.8	0.998	79.95 ± 0.21	NM_213529
			R_CGCCACATCTGATCCCGTC
	ube2a	Ubiquitin Conjugating Enzyme E2 A	F_ATCCTAACAAACCTCCTACAGTTCGG	117	98.6	0.997	77.80 ± 0.03	NM_201273
			R_CGTCATATGTTGGACTCCAGCGAT
	qPCR Primer sequences and information about candidate target genes.
	Symbol	Gene Description	Primer Sequence (5’- 3’)	Product Size (bp)	Efficiency (E %)	R2 *	Melting Temperature (°C)	Accession ID
	apln	Apelin	F_GCAGGGAAACGGAGGGGAG	125	106.2	0.993	84.10 ± 0.03	NM_001166124
			R_CTCTTTGCTATGCTCGGTGGAGG
	aplnra	Apelin Receptor alpha	F_AGATCAGCAGCTACGTGGTGCT	103	98.6	0.997	84.95 ± 0.13	NM_001075105
			R_CTGGACAGAGAGTGGACGATGGC
	agrp	Agouti related neuropeptide	F_CTGCCTGAAATGGAGCACCT	142	100	0.996	80.74 ± 0.24	NM_001328012.1
			R_GGGCAGATGATGACCCAGAC
	cart1	Cocaine- & Amphetamine-Regulated Transcript 1	F_GTGGAGAAGAAGCTCGGCTGG	132	101.5	0.993	87.52 ± 0.14	XM_021473557.1
			R_GCACTTGAGGATGGAGAAGCTGC
	cart2	Cocaine- & Amphetamine-Regulated Transcript 2	F_GGTCAAGTCCCCATGTGTGATTTGG	165	102.3	0.993	86.09 ± 0.24	NM_001017570
			R_TCCTCAATCCCGTTACAATCCACTCC
	cart3	Cocaine- & Amphetamine-Regulated Transcript 3	F_GCTGTGCTGCTCTCCTGCATAC	136	98.7	0.997	82.36 ± 0.03	NM_001327818.1
			R_GTAAAGCCCCGAGGAGCTGC
	cart4	Cocaine- & Amphetamine-Regulated Transcript 4	F_CGAGCAGGACGAGCAGTTCATC	131	100.5	0.996	82.17 ± 0.24	NM_001082932.1
			R_GCTCCCCTACGTCACACCTG
	cnr1	Cannabinoid Receptor 1	F_AGCGGAGCAGGACCAGTTCA	96	103.8	0.998	83.91 ± 0.03	NM_212820
			R_GGGAACAGCATGGTCAGAGATGC
	crhb	Corticotropin Releasing Hormone	F_GCTCGACTCAATGGAGAGGGAGC	131	99.3	0.997	85.58 ± 0.21	NM_001007379
			R_GGTTGCTGTGAGCTTGCTGGG
	dbi	Diazepam-Binding Inhibitor	F_CTACTACAATCGTCGGGGTGAAGC	107	98.9	0.993	82.47 ± 0.21	NM_199608
			R_GTCGAGCATACTGACCTCAGACATGT
	galn	Galanin Prepropeptide	F_GAGTTTGTGTGTCTCTCATTGTGTGCG	83	104	0.997	81.08 ± 0.28	NM_001346239
			R_CCATCCTCTCTTCTCTTTTGCCGC
	galr1a	Galanin Receptor Type 1	F_TCGCCTACTATCAGGGCATCGTG	188	99.5	0.998	82.38 ± 0.16	XM_691123.5
			R_CACCACCACCACCACCAGAAC
	galr2a	Galanin Receptor Type 2	F_GGACGAGTGGGTTTTCGGCG	132	106	0.991	83.46 ± 0.18	XM_021472584.1
			R_CGCAGAGGATACCGTATGGCAAG
	ghsra	Ghrelin Receptor	F_TGCCTGTGTTCTGCTTAACTGTCTTG	144	102.9	0.991	81.10 ± 0.26	NM_001146272.1
			R_CAAACACCACCACAGCCAGCA
	gnrh2	Gonadotropin Releasing Hormone 2	F_ACATCCTCAAGACAATACTGCTGGA	129	98.6	0.998	81.36 ± 0.25	NM_181439
			R_GAAAAGGCAGGCCAAATGTG
	gnrh3	Gonadotropin Releasing Hormone 3	F_ATGGAGGCAACATTCAGGATGT	130	101.1	0.992	81.92 ± 0.25	ENSDARP00000073133
			R_CCTTTCAGAGGCAAACCTTCA
	gnrhr1	Gonadotropin Releasing Hormone Receptor 1	F_CTCGTGGTAAGGGCAAGGG	123	94.1	0.999	84.84 ± 0.02	NM_001144980
			R_AGCACACCACAAATGAAGCC
	gnrhr2	Gonadotropin Releasing Hormone Receptor 2	F_TCCAAGAAAATGACAGAGGACAGA	105	105.9	0.990	83.17 ± 0.04	NM_001144979
			R_CACAGTCATCTTCAGCGTGC
	gnrhr3	Gonadotropin Releasing Hormone Receptor 3	F_CCTGGTGAGTGTGTGTCGCA	100	106.6	0.996	83.09 ± 0.21	NM_001177450
			R_CCACGAAGGTCATCAGCAGGT
	gnrhr4	Gonadotropin Releasing Hormone Receptor 4	F_AGCTTCGTCAAACACTGGCA	166	101.9	0.994	80.53 ± 0.02	NM_001098193
			R_GGCGTAAGTGGACTTCCTTTG
	kiss1	Prepro-Kisspeptin 1	F_CAAGCTCCATACCTGCAAGTG	99	100	0.999	77.08 ± 0.19	NM_001113489
			R_GTACCCTCGCCACTGACAAC
	kiss1r	Kisspeptins Receptor 1	F_TCAACAGGTGACGGTACAGG	97	104.4	0.998	82.97 ± 0.26	ENSDARG00000002728
			R_ATGGTGCAGGGATTTGAGAG
	mc4r	Melanocortin 4 Receptor	F_GCTGCTGCTGGTATGGACTT	73	101.8	0.997	78.25 ± 0.16	ENSDART00000019555
			R_CCAGTTGCTAAGTGCTGTCA
	mchr1a	Melanin Concentrating Hormone Receptor 1	F_GCCAGGTGGGATGTGCTCTC	93	107	0.996	81.63 ± 0.25	XM_001343108
			R_GTGGGAGGGCGAACGCAAG
	mchr2	Melanin Concentrating Hormone Receptor 2	F_CTGTGGTGGTGGTGGACGT	100	108.5	0.997	82.47 ± 0.04	XM_681750.6
			R_TCGGATGTAGGATGGACGATTGCA
	nmu	Neuromedin U	F_CGACAGAGAGCATGAGGAACAGCA	147	102.3	0.997	86.67 ± 0.25	XM_021468388.1
			R_GATTCAAGAGCATCGGAGCACTTGTG
	npy	Prepro-Neuropeptide Y	F_GACTCTCACAGAAGGGTATCC	103	101.7	0.994	82.74 ± 0.23	NM_131074.2
			R_GGTTGATGTAGTGTCTTAGTGCTG
	nucb2a	Nucleobindin 2 / Prepronesfatin	F_GCTGTGGAGCATATGGAGAGGCT	111	108.7	0.997	81.35 ± 0.03	NM_201493
			R_GGGAACTGGAGGCTGGTCTTG
	hcrt	Hypocretin (Orexin) Neuropeptide	F_CTACGAGATGCTGTGCCGAG	125	99	0.997	82.60 ± 4.08	NM_001077392.2
			R_CCAAGAGTGAGAATCCCGAC
	pacap	Pituitary Adenylate Cyclase Activating Polypeptide	F_GCGTAGGCGGAGGAAGCAG	95	108.3	0.998	81.92 ± 0.17	NM_152885
			R_TCGGTAGCGACTGTAAATGTCGGTG
	pmch	Pro-Melanin Concentrating Hormone	F_CTTCCCTTCAGAAGACACCCCATCA	100	106.2	0.994	78.38 ± 0.04	NM_001202542
			R_TCCCTCCTTTAATTCCTGTGTCCGC
	pomca	Proopiomelanocortin	F_GCAAACGCAGACCCATCAAG	95	97	0.993	84.71 ± 1.21	NM_181438.3
			R_GTTATTTGCCAGCTCGCGTC
	pyya	Peptide YY	F_TGGGGATGACACAGAGCACAAAC	110	101.7	0.996	81.89 ± 0.03	NM_001164371
			R_GGGAGGCACAGGTGGGTTTAG
	scg2a	Secretogranin 2	F_GGAGGATGAGGAGGAGGAGGTTG	127	101.9	0.997	79.74 ± 0.20	XM_009291953
			R_CGGAGGAATTCTGAGCTTCTGTGAGA
	spx	Spexin Hormone	F_GAAAGGCACACAGGGACGGC	145	98.4	0.995	82.48 ± 0.03	XM_005164774.4
			R_CTGGAGGATGTTCAGGAGAAACGC
	trh	Thyrotropin Releasing Hormone	F_CAGAACAGCGAGAACGATCAGCC	113	104.8	0.990	87.53 ± 0.15	NM_001012365
			R_CGCTCCATCTCCACCTCCG
	(*) R2, correlation coefficient of the slope of the standard curve.

## Sheet: Body parameters & Sexes
					Weight (mg) mean±std
	Group	Genotype	n	Length (mm) mean ± std)	start of the experiment	end of the experiment	weight loss (%) mean ± std	HSI% mean±std	sex
	Control	(+/+)	5	29.8±1.7	537±118			1.6±1.2	2F / 3M
	Fasted	(+/+)	5	31.2±2.3	649±247	572±223	11.6±5	1.2±0.9	2F / 3M
	2hrs refed	(+/+)	5	30.4±0.5	562±74	515±66	8.2±4	1.2±0.9	1F / 4M
	6 hrs refed	(+/+)	5	28.8±1.3	439±33	431±29	1.7±1	0.9±0.2	0F / 5M
	Control	(-/-)	5	29.2±1.0	540±93			1.1±1.1	2F / 3M
	Fasted	(-/-)	5	29.2±1.9	533±210	473±181	11±1	1.2±1.3	2F / 3M
	2hrs refed	(-/-)	5	30.4±1.5	523±80	507±71	4.6±5	0.8±0.5	1F / 4M
	6 hrs refed	(-/-)	5	30.2±1.4	548±77	519±71	5.2±2	1.4±0.8	1F / 4M
